# Supplementary material for: Spatial-temporal patterns of homicide in socioeconomically deprived settings: violence in Alagoas, Brazil, 2006‒2015
Source: Glob Health Action. 2021 Aug 2;14(1):1952752. doi: 10.1080/16549716.2021.1952752 (PMC8330714; doi:10.1080/16549716.2021.1952752)
Supplement: Supplemental Material [file ZGHA_A_1952752_SM0888.zip]

Archive with 3 entries (2 files):
- Supplementary/
- Supplementary/Supplementary  file_1.docx
- Supplementary/Supplementary file_2.docx
